# Supplementary material for: The Impact of Nutritional Therapy in the Management of Overweight/Obese PCOS Patient Candidates for IVF
Source: Nutrients. 2023 Oct 20;15(20):4444. doi: 10.3390/nu15204444 (PMC10609803; doi:10.3390/nu15204444)
Supplement: Supplementary file 1 [file nutrients-15-04444-s001.zip]

Archive with 1 entries (1 files):
- nutrients-2640527-supplementary.pdf
